# Supplementary material for: Analysis of cell–cell interaction between mural granulosa cells and cumulus granulosa cells during ovulation using single‐cell RNA sequencing data of mouse ovary
Source: Reprod Med Biol. 2024 Feb 14;23(1):e12564. doi: 10.1002/rmb2.12564 (PMC10867398; doi:10.1002/rmb2.12564)
Supplement: Supplementary file 1 — Table S1. [file RMB2-23-e12564-s001.xlsx]

## Sheet: Primer
Supplemental Table 1. Primer sequences used in this study
Gene	Forward	Reverse
StAR	CTTGGCTGCTCAGTATTGAC	TGGTGGACAGTCCTTAACAC
Cyp11a1	CGATACTCTTCTCATGCGAG	CTTTCTTCCAGGCATCTGAAC
Cyp19a1	CGGAGGAATGCACAGGCTCGAG	CGATGTACTTCCCAGCACAGC
Ddah1	GACTGCGTGTTCGTGGAGG	CCCACCATCCAAAGTTGCATTTT
Pdk1	AAATGCGAAATCACCAGGAC	ACCTGAATCGGGGGATAAAC
Cyp17a1	TCGTGAAGAAGGGGAAAGAA	GAACAGGGAAAAGGTGCTGA
Notch2	GCAGGAGCAGGAGGTGATAG	GCGTTTCTTGGACTCTCCAG
Stradb	CTTCACGAACACGAGTCGAA	TGGAGCAGATCACCTCACTG
Mex3b	TTGGGACTGGACAGTGATGA	CGAACTGGGGTCTTGATGTAA
St3gal4	ACCAGCAAATCTCACTGGAAG	CCCTGGAAGCATGGCTCTTTC
Grem1	ACTCGTCCACAGCGAAGAA	TCATTGTGCTGAGCCTTGTC
Smoc2	CCCAAGCTCCCCTCAGAAG	GCCACACACCTGGACACAT
Adamts1	CTCTCACCCTTCGGAATTTCTG	GGAGCCACATAAATCCTGTCTG
Prss35	CACCTTCCGTAGCCAGTGTC	CTGTTTCCGACCCATCAGAG
Areg	CGAAATGCCTTCTGGCAGTG	GGCTTAATCACCTGTTCAACTCTG
Nts	GTGTGGACCTGCTTGTCAGA	TGCTTTGCTGATCTTGGATG
Gja1	CCAACAGCAGCAGACTTTGA	TGGAGTAGGCTTGGACCTTG
Cebpb	GGGGTTGTTGATGTTTTTGG	CGAAACGGAAAAGGTTCTCA
Efna2	GCTGACCGATACGCAGTCTAC	TCCAGGTAGTCGTTGATGCTC
Efna4	GCCACCCAATCTACTGGAAC	CCTGGGCTTTCATAATGTGG
Epha4	TGGAATTTGCGACGCTGTCA	CACTTCCTCCCACCCTCCTT
Epha5	ACAGTTCAATGGACGCTGTG	CCGTTTACCATCTGCACCTT
Epha7	TGACCCTGAAACCTATGAGGAC	ATTCTCCTGCACCAATCACAC
Tgfb1	AGCCCGAAGCGGACTACTA	CCCGAATGTCTGACGTATTG
Tgfbr1	CAGCTCCTCATCGTGTTGGTG	GCACATACAAATGGCCTGTCTC
Wnt4	AAGAGGAGACGTGCGAGAAAC	GTCCCTTGTGTCACCACCTT
Lrp6	TGGCTCAAGTCGCTTCGTTAT	TTCCGCTCCTGATAGTCCAGA
Gapdh	AGGTCGGTGTGAACGGATTTG	TGTAGACCATGTAGTTGAGGTCA
